# Supplementary material for: A substrate ambiguous enzyme facilitates genome reduction in an intracellular symbiont
Source: BMC Biol. 2014 Dec 20;12:110. doi: 10.1186/s12915-014-0110-4 (PMC4306246; doi:10.1186/s12915-014-0110-4)
Supplement: Additional file 1: Table S1. — Pantothenate biosynthesis primers. Notes: *Alternative splice forms are annotated in NCBI A. pisum RefSeq (Acyr_2.0) gene models. QPCR primers were designed to amplify all splice forms. Restriction enzyme (RE) sites for forward (fwd) and reverse (rev) expression construct primers are shown in bold. [file 12915_2014_110_MOESM1_ESM.xlsx]

## Sheet: B5 primers
Gene Identification	Primer	RE site	Primer sequence (5’ - 3’)	Amplicon (bp)	QPCR efficiency (%)
A. pisum QPCR Primers
DPD (ACYPI004747, LOC100163680)	fwd	x	TGGACTTATCTGTCCGGATG	142	96
	rev	x	AGTCCGAACGTTTTGGTGAC
DHPase (ACYPI002925, LOC100161725)	fwd	x	CCAACCAGTCAAATCCTGTG	111	96
	rev	x	CGCTGTCTACCATTTTGTCTG
BUP (ACYPI003488, LOC100162330)	fwd	x	GGACATCCCGTTTTTGAGAC	128	92
	rev	x	GTGGCTGAAGGGTTGAAAAC
ADC (ACYPI009960, LOC100169332)	fwd	x	TGAACTTGATCGAGGACACC	87	103
	rev	x	AAGGGTCGACGCTAGAAAAC
GAPDH (ACYPI009769, LOC100169122)	fwd	x	CAATGGAAACAAGATCAAGGTGTT	67	96
	rev	x	ACCAGCAGATCCCCATTGG
Buchnera QPCR Primers
ilvH (BU225, 1109668)	fwd	x	TTTCGAGGGCAAATTGTAGAC	139	93
	rev	x	CAACAATTCCAGAACGAGTTACC
ilvC (BU599, 1109935)	fwd	x	GCCAAAATGTCCAGGAACAG	144	93
	rev	x	TGCCCTCCAGTAGAAAAAGC
ilvD (BU600, 1109936)	fwd	x	ATTGAGGCTTCAGCTTGTCC	104	96
	rev	x	TTTCCAGGTAGAGCCAAACC
panB (BU197, 1109640)	fwd	x	GTTTTCTAATTGTGGCATTCCTG	135	96
	rev	x	GGAGCTCCTTTTCTGACAGC
panC (BU196, 1109639)	fwd	x	CCCGAATGGCATAGAACATC	84	92
	rev	x	AAGTGTCCAGGTCGTGATTG
atpE (BU003, 1109512)	fwd	x	TGGGCGGTAAGTTTTTAGAGG	95	91
	rev	x	CGCATCAACTAATCCCATGAC
Expression Construct Primers
Buchnera LSR1 ilvC (BU599, 1109935)	fwd	BamHI	TCAGGATCCCATGAATTATTTTAATACACTAAATTT	1492	x
	rev	EcoRI	TCAGAATTCTTATTTTGCAACTGTTATTGCTTTC
Buchnera LSR1 panC (BU196, 1109639)	fwd	HindIII	TCAAAGCTTGATGCATATTATAAAAACAATAAAAG	877	x
	rev	BamHI	TCAGGATCCTTAATAATTTAAAATTATTTTTTTG
E. coli ilvC (EG10495)	fwd	HindIII	TCAAAGCTTGATGGCTAACTACTTCAATACAC	1495	x
	rev	BamHI	TCAGGATCCTTAACCCGCAACAGC
E. coli panE (EG13271)	fwd	HindIII	TCAAAGCTTGATGAAAATTACCGTATTGGGAT	931	x
	rev	BamHI	TCAGGATCCCTACCAGGGGCGAGG
E. coli panC (EG11746)	fwd	HindIII	TCAAAGCTTGATGTTAATTATCGAAACCCTG	871	x
	rev	BamHI	TCAGGATCCTTACGCCAGCTCGACC
